# Supplementary material for: Artificial Intelligence in Dementia: A Bibliometric Study
Source: Diagnostics (Basel). 2023 Jun 19;13(12):2109. doi: 10.3390/diagnostics13122109 (PMC10297057; doi:10.3390/diagnostics13122109)
Supplement: Supplementary file 1 [file diagnostics-13-02109-s001.zip]

Archive with 1 entries (1 files):
- diagnostics-2442181-supplementary.pdf
